# Supplementary material for: Impact of Leavening Agent and Wheat Variety on Bread Organoleptic and Nutritional Quality
Source: Microorganisms. 2022 Jul 14;10(7):1416. doi: 10.3390/microorganisms10071416 (PMC9317705; doi:10.3390/microorganisms10071416)
Supplement: Supplementary file 1 [file microorganisms-10-01416-s001.zip › microorganisms-1723725-supplementary/Supplementary tables (Enregistré automatiquement).xlsx]

## Sheet: S1
Table S1: Bread-making diagram
Sample_name_RENAN	CRA_REN	EDI_REN	STE_REN	HIR_REN	BioR_REN	Inst_REN	Mix_Sourdough_Yeast_CRA*HIR_REN	Mix_Sourdough_Yeast_STE*HIR_REN	Sample_name_BARBU	CRA_BAR	EDI_BAR	STE_BAR	HIR_BAR	BioR_BAR	Inst_BAR	Mix_Sourdough_Yeast_CRA*HIR_BAR	Mix_Sourdough_Yeast_STE*HIR_BAR
Wheat variety	Renan-BT1	Renan-BT1	Renan-BT1	Renan-BT1	Renan-BT1	Renan-BT1	Renan-BT1	Renan-BT1	Wheat variety	Barbu-BT15/16	Barbu-BT15/16	Barbu-BT15/16	Barbu-BT15/16	Barbu-BT15/16	Barbu-BT15/16	Barbu-BT15/16	Barbu-BT15/16
Flour (kg)	21.565	21.565	21.565	21.565	21.565	21.565	21.565	21.565	Flour (kg)	21	22	23	24	25	26	21	21
Water (Kg)	17.37	17.37	17.37	17.37	17.37	17.37	17.37	17.37	Water (Kg)	17.37	17.37	17.37	17.37	17.37	17.37	17.37	17.37
Salt (gr)	315	315	315	315	315	315	315	315	Salt (gr)	315	315	315	315	315	315	315	315
Baking temperature	22	22	22	22	22	22	22	22	Baking temperature	22	22	22	22	22	22	22	22
Flour temperature	15	15	15	15	15	15	15	15	Flour temperature	15	15	15	15	15	15	15	15
Water temperature	35	35	35	35	35	35	35	35	Water temperature	35	35	35	35	35	35	35	35
Dough temperature	26	26	26	26	26	26	26	26	Dough temperature	25	25	25	25	25	25	25	25
Time of start of kneading machine	9h27	9h27	9h27	9h27	9h27	9h27	9h27	9h27	Time of start of kneading machine	9h10	9h11	9h12	9h13	9h14	9h15	9h10	9h10
Kneaders									Kneaders
Kneading time	7,55 min	7,55 min	7,55 min	7,55 min	7,55 min	7,55 min	7,55 min	7,55 min	Kneading time	7,55 min	7,55 min	7,55 min	7,55 min	7,55 min	7,55 min	7,55 min	7,55 min
Kneading speed (=speed for frasing)	1	1	1	1	1	1	1	1	Kneading speed (=speed for frasing)	1	2	3	4	5	6	1	1
Mixer mark, pigtail spiral									Mixer mark, pigtail spiral
divide into 5 kg of dough	5 Kg	5 Kg	5 Kg	5 Kg	5 Kg	5 Kg			divide into 5 kg of dough	5 Kg	5 Kg	5 Kg	5 Kg	5 Kg	5 Kg
Leavenin agent (Kg)	0.8	0.9	0.9	0	0	0	1 Kg RENAN dough without sourdough + 1 Kg RENAN dough with sourdough CRA	1 Kg RENAN dough without sourdough + 1 Kg RENAN dough with sourdough STE	Leavenin agent (Kg)	0.9	0.9	0.9	0	0	0	1 Kg BARBU dough without sourdough + 1 Kg BARBU dough with sourdough CRA	1 Kg + BARBU dough without sourdough + 1 Kg BARBU dough with sourdough STE
Temperature leavening agent	18.8	20.6	19		10.5	20	11	21 pâte	Temperature leavening agent	17.8	21	19	0	10.5		11	21 pâte
Salt (gr)	15	15	15	0	0	0	0		Salt (gr)	15	15	15	0	0	0	0
Yeast (gr)	0	0	0	20	30	7	5 gr HIR yeast	5 gr HIR yeast	Yeast (gr)	0	0	0	20	30	7	5 gr HIR yeast	6 gr HIR yeast
Start of incorporation	9h57	10h06	10h02	10h24	10h20	10h27	10h45	11h05	Start of incorporation	9h41	9h49	9h44	10h12	10h10	10h14	10h50	11h15
Incorporation time	1 min	1 min	1 min	1min	1 min	1min	2 min	5 min	Incorporation time	1min	50 sec incorporation by hand	23 sec + finished by end due to power cut	1min	1min	1 min	2 min	5 min
Start of fermentation	9h59	10h07	10h03	10h25	10h21	10h28	10h47	11h15	Start of fermentation	9h43	9h51	9h47	10h13	10h11	10h16	10h52	11h20
time of flap	11h09	11h16	11h12	11h24	11h22	11h28	11h39	12H03	time of flap	11h04	11h06	11h02	11h18	11h07	11h20	11h38	12h01
time of first fermentation (poiting in minutes)	1h53	1h50	1h52	1h53	1h54	1h55	1h43	1h20	time of first fermentation (poiting in minutes)	1h56	1H54	1h55	1h53	1h53	1h54	1h39	1h13
temperature at the end of potting in degrees Celsius	20	20.2	20.6	19,2/20,2	19.6	20,4/19,6/19,6	19,6/19,4	19/19,2	temperature at the end of potting in degrees Celsius	20	20.2	20	19.8	19	19.4	19.4	19
Hour of Division-Boulage	11h52	11h57	11h55	12h18	12h15	12h23	12h30	12h35	Hour of Division-Boulage	11h39	11h45	11h42	12h06	12h04	12h10	12h31	12h33
Time of sampling before loading	15h27	15h28	15h27	15h31	15h30	15h31	15h32	15h33	Time of sampling before loading	15h25	15h26	15h26	15h28	15h28	15h29	15h32	15h32
loading	15h47	15h48	15h47	15h53	15h52	15h53	15h53	15h57	loading	15h41	15h45	15h43	15h50	15h49	15h51	15h53	15h56
NB of bread/quarter oven	3G + 1P / 1	4G + 1P / 2	3G + 1P / 2	4G / ?	4G / ?	4G / ?	2G /?	2G / ?	NB of bread/quarter oven	4G + 1P / 1	5G + 1P / 1	4G + 1P /1	4G / 2	4 G / 2	4 /?	2G / ?	2G / ?
temperature of bread in the oven								220°C	temperature of bread in the oven	270°C
end of baking time	16h14	16h16	16h15	16h20	16h19	16h21	16h22	16h24	end of baking time	16h03	16h09 et 16h13	16h08	16h18	16h17	16h19	16h22	16h23
baking time (min)	27	28	28	27	27	28	29	27	baking time (min)	22	24 et 28	25	28	28	28	29	27

## Sheet: S2
Table S2: Ash content (%), humidity content (%) (A) and protein fraction content (%) (B) of the two flours Renan and Barbu
(A)
Wheat variety	Ash % (wm)	Water %	Ash % (dm)	Mean
Renan	0.958016	11.02	1.07666	1.07348
Renan	0.952345	11.02	1.07029
Barbu	0.960873	10.98	1.07939	1.04928
Barbu	0.907258	10.98	1.01916
(B)
Wheat variety	%F1	%F2	%F3	%F4	%F5	%Fi	%UPP	P% wm (SE-HPLC)	P% dm (SE-HPLC)	H2O	P% dm (Kjeldahl)
Renan	4.36	15.13	10.48	34.61	18.28	17.15	46.81	8.81	9.92	11.2	10.02
Barbu	6.44	18.3	9.75	31.5	19.57	14.44	36.86	8.11	9.14	11.3	9.36

## Sheet: S3
Table S3 : Density of LAB and yeast in the 8 leavening agents (sourdoughs CRA, EDI, STE, mixed sourdough/yeast CRA*HIR, STE*HIR and commercial yeasts Bioreal, HIR, Inst) and the 2 wheat varieties (Barbu, Renan) and corresponding doughs
Type	Leavening agent	LAB (UFC /1g leavening agent)	YEAST (UFC /1g leavening agent)	LAB (UFC /1g dough)	YEAST (UFC /1g dough)
Sourdough	CRA	4.06e+08	24550000	6.19322e+07	3.74492e+06
Sourdough	EDI	1600000000	43750000	2.44068e+08	6.67373e+06
Sourdough	STE	7800000000	5000	1.18983e+09	762.712
Sourdough	Mean	3.26867e+09	2.27683e+07	4.9861e+08	3.47314e+06
Commercial yeast	Bioreal	NA	5900000000	NA	35400000
Commercial yeast	HIR	NA	4000000000	NA	16000000
Commercial yeast	Inst	NA	22000000000	NA	30800000
Commercial yeast	Mean	NA	1.06333e+10	NA	27400000

## Sheet: S4
Table S4 : Yeast (A) and LAB (B) species found in the 8 leavening agents (sourdoughs CRA, EDI, STE, mixed sourdough/yeast CRA*HIR, STE*HIR and commercial yeasts Bioreal, HIR, Inst) and the 2 wheat varieties (Barbu, Renan).
(A)
Yeasts Species	Leavening agent
	Bioreal	CRA	EDI	HIR	Inst	STE
Fungal sp		1	2
Hyphopichia pseudoburtonii						1
Kazachstania bulderi		23
Kazachstania unispora			12
Pichia kudriavzevii			2
Saccharomyces cerevisiae	2		5	3	2	11
Saccharomyces cf						1
Saccharomyces pastorianus						1
Saccharomyces sp			3
Torulaspora delbrueckii						10
Total	2	24	24	3	2	24
(B)
LAB Species	Leavening agent
	CRA	EDI	STE
Alcaligenes sp		2
Companilactobacillus paralimentarius		9
Fructilactobacillus sanfranciscensis	23	2	24
Lactiplantibacillus plantarum		3
Lactobacillus crustorum		1
Lactobacillus heilongjiangensis		1
Lactobacillus spicheri		5
Levilactobacillus brevis		1
Total général	23	24	24

## Sheet: S5
Table S5 : Sugars, organic acid and alcohol mean content of yeast and sourdough breads according to the leavening agent. Sugars_tot was calculated by the sum of fructose, glucose, maltose, mannose, raffinose, arabinose and xylose. Alcool_tot was ethanol. Organic_acids was calculated by the sum of acetate, glutarate, lactate, malate, pyruvate and succinate. Q is the fermentative quotient calculate…
Ferment_name	sugars_name	esm	mean
Bioreal	acetate	0.00540117	0.0783891
Bioreal	alcool_tot	0.0775867	1.75567
Bioreal	arabinose	0.0028167	0.0450349
Bioreal	ethanol	0.0775867	1.75567
Bioreal	fructose	0.106255	7.88085
Bioreal	fructose_excess	0.0806867	2.54644
Bioreal	glucose	0.140222	5.33442
Bioreal	glutarate	0.00433915	0.0541094
Bioreal	glycerol	0.0390488	1.00877
Bioreal	lactate	0.0200245	0.170027
Bioreal	malate	0.133968	12.1835
Bioreal	maltose	0.379459	46.5871
Bioreal	mannitol	0	0
Bioreal	mannose	0.0146584	1.70552
Bioreal	meso_erythritol	0.000516551	0.0172292
Bioreal	organic_acids	0.12776	12.8445
Bioreal	pyruvate	0.00181995	0.029334
Bioreal	Q	0.152054	1.11221
Bioreal	raffinose	0.178025	6.01678
Bioreal	succinate	0.00679221	0.329179
Bioreal	sugars_polyols_tot	0.732299	68.5957
Bioreal	sugars_tot	0.753347	67.5697
Bioreal	xylose	0	0
CRA	acetate	0.00565597	0.533068
CRA	alcool_tot	0.0423674	1.63583
CRA	arabinose	0.000589302	0.0832973
CRA	ethanol	0.0423674	1.63583
CRA	fructose	0.0314973	3.29188
CRA	fructose_excess	0	0
CRA	glucose	0.0761223	5.75225
CRA	glutarate	0.00132593	0.0654613
CRA	glycerol	0.0206979	0.529864
CRA	lactate	0.0507213	5.55894
CRA	malate	0.0543678	1.75734
CRA	maltose	0.102462	19.7437
CRA	mannitol	0.0412222	3.8546
CRA	mannose	0.0161503	1.39011
CRA	meso_erythritol	0	0
CRA	organic_acids	0.109222	7.98259
CRA	pyruvate	0.00104	0.0164957
CRA	Q	0.04453	6.96513
CRA	raffinose	0.0982945	6.8609
CRA	succinate	0.000254628	0.0512923
CRA	sugars_polyols_tot	0.155161	41.5066
CRA	sugars_tot	0.141807	37.1222
CRA	xylose	0	0
CRAxHIR	acetate	0.0404702	0.932222
CRAxHIR	alcool_tot	0.219698	1.86888
CRAxHIR	arabinose	0.0182448	0.14565
CRAxHIR	ethanol	0.219698	1.86888
CRAxHIR	fructose	0.094896	2.89363
CRAxHIR	fructose_excess	0	0
CRAxHIR	glucose	0.0909377	5.66585
CRAxHIR	glutarate	0.00160275	0.0751453
CRAxHIR	glycerol	0.0416724	0.777263
CRAxHIR	lactate	0.0859459	3.65283
CRAxHIR	malate	0.099702	1.88592
CRAxHIR	maltose	0.710136	27.722
CRAxHIR	mannitol	0.266173	6.17681
CRAxHIR	mannose	0.0332568	0.88793
CRAxHIR	meso_erythritol	0.000770691	0.00259559
CRAxHIR	organic_acids	0.0283921	6.63036
CRAxHIR	pyruvate	0.00117211	0.014959
CRAxHIR	Q	0.151758	2.78934
CRAxHIR	raffinose	0.143484	6.7699
CRAxHIR	succinate	0.00228109	0.0692885
CRAxHIR	sugars_polyols_tot	0.752039	51.0417
CRAxHIR	sugars_tot	0.865988	44.085
CRAxHIR	xylose	0	0
EDI	acetate	0.0045915	0.329018
EDI	alcool_tot	0.0125988	0.806046
EDI	arabinose	0	0
EDI	ethanol	0.0125988	0.806046
EDI	fructose	0.0408628	4.76904
EDI	fructose_excess	0.0432697	0.28585
EDI	glucose	0.105201	4.65134
EDI	glutarate	0.00152754	0.080738
EDI	glycerol	0.00982882	0.679224
EDI	lactate	0.0663231	3.34091
EDI	malate	0.0682299	2.70412
EDI	maltose	0.358781	38.7763
EDI	mannitol	0.0263289	1.05261
EDI	mannose	0.019446	1.41207
EDI	meso_erythritol	0	0
EDI	organic_acids	0.107157	6.5221
EDI	pyruvate	0.000632739	0.00873627
EDI	Q	0.105576	6.77556
EDI	raffinose	0.195281	7.93645
EDI	succinate	0.00101001	0.05858
EDI	sugars_polyols_tot	0.645304	59.2771
EDI	sugars_tot	0.625526	57.5453
EDI	xylose	0	0
HIR	acetate	0.00321805	0.0172029
HIR	alcool_tot	0.044551	1.16103
HIR	arabinose	0.000213474	0.0521167
HIR	ethanol	0.044551	1.16103
HIR	fructose	0.130954	8.13382
HIR	fructose_excess	0.0419777	1.67172
HIR	glucose	0.122782	6.4621
HIR	glutarate	0.00234136	0.0757405
HIR	glycerol	0.018314	0.75046
HIR	lactate	0.00164195	0.0775699
HIR	malate	0.0823564	12.1509
HIR	maltose	0.238814	49.0898
HIR	mannitol	0	0
HIR	mannose	0.0114494	1.91326
HIR	meso_erythritol	0.000690465	0.0167904
HIR	organic_acids	0.0826848	12.7272
HIR	pyruvate	0.000696284	0.0130365
HIR	Q	0.0832178	0.431059
HIR	raffinose	0.17497	5.95612
HIR	succinate	0.00458371	0.392819
HIR	sugars_polyols_tot	0.632337	72.3745
HIR	sugars_tot	0.643836	71.6072
HIR	xylose	0	0
HIR	NA	NA	NA
Inst	acetate	0.00453952	0.0322957
Inst	alcool_tot	0.0192506	1.45963
Inst	arabinose	0.00030127	0.0575116
Inst	ethanol	0.0192506	1.45963
Inst	fructose	0.0481328	7.87286
Inst	fructose_excess	0.0918013	0.876826
Inst	glucose	0.124142	6.99603
Inst	glutarate	0.00451081	0.0653429
Inst	glycerol	0.0153323	0.844064
Inst	lactate	0.00611681	0.0705332
Inst	malate	0.0836859	12.1877
Inst	maltose	0.131965	47.5598
Inst	mannitol	0	0
Inst	mannose	0.0195958	1.97488
Inst	meso_erythritol	0.000111608	0.0157866
Inst	organic_acids	0.0874685	12.8123
Inst	pyruvate	0.000828845	0.0133545
Inst	Q	0.0465605	0.335643
Inst	raffinose	0.148267	6.16427
Inst	succinate	0.00333811	0.443141
Inst	sugars_polyols_tot	0.367519	71.4852
Inst	sugars_tot	0.36313	70.6254
Inst	xylose	0	0
STE	acetate	0.00327708	0.385692
STE	alcool_tot	0.0309804	0.974601
STE	arabinose	0.0277636	0.145045
STE	ethanol	0.0309804	0.974601
STE	fructose	0.074483	3.87481
STE	fructose_excess	0	0
STE	glucose	0.132319	7.22854
STE	glutarate	0.00366959	0.0256982
STE	glycerol	0.00907906	0.141055
STE	lactate	0.0655724	5.38216
STE	malate	0.0935143	1.35566
STE	maltose	0.216189	23.6206
STE	mannitol	0.0742506	3.59979
STE	mannose	0.0207836	1.4495
STE	meso_erythritol	0	0
STE	organic_acids	0.145628	7.21895
STE	pyruvate	0.00131379	0.0147145
STE	Q	0.09479	9.31138
STE	raffinose	0.129239	7.11584
STE	succinate	0.000930765	0.0550203
STE	sugars_polyols_tot	0.491008	47.1751
STE	sugars_tot	0.444553	43.4343
STE	xylose	0	0
STExHIR	acetate	0.0126762	0.940417
STExHIR	alcool_tot	0.0103126	1.35466
STExHIR	arabinose	0.00973353	0.0807439
STExHIR	ethanol	0.0103126	1.35466
STExHIR	fructose	0.0932866	2.9125
STExHIR	fructose_excess	0	0
STExHIR	glucose	0.302579	5.52036
STExHIR	glutarate	0.0124062	0.0714901
STExHIR	glycerol	0.0469525	0.720111
STExHIR	lactate	0.0351191	2.7737
STExHIR	malate	0.0892491	2.5086
STExHIR	maltose	0.282692	33.3646
STExHIR	mannitol	0.12958	5.54361
STExHIR	mannose	0.0520408	0.649189
STExHIR	meso_erythritol	0.00117752	0.00774413
STExHIR	organic_acids	0.0658265	6.41315
STExHIR	pyruvate	0.00133324	0.0218595
STExHIR	Q	0.0291041	1.96854
STExHIR	raffinose	0.220127	6.69977
STExHIR	succinate	0.00203556	0.0970877
STExHIR	sugars_polyols_tot	0.947329	55.4986
STExHIR	sugars_tot	0.92839	49.2271
STExHIR	xylose	0	0

## Sheet: S6
Table S6 : Sugars, organic acid and alcohol mean content of yeast and sourdough breads according to the wheat variety. Sugars_tot was calculated by the sum of fructose, glucose, maltose, mannose, raffinose, arabinose and xylose. Alcool_tot was ethanol. Organic_acids was calculated by the sum of acetate, glutarate, lactate, malate, pyruvate and succinate. Q is the fermentative quotient calculate b…
Wheat_variety	sugars_name	myesm	mymean
Barbu	acetate	0.0258568	0.412663
Barbu	alcool_tot	0.0524692	1.61964
Barbu	arabinose	0.0093725	0.102756
Barbu	ethanol	0.0524692	1.61964
Barbu	fructose	0.180801	5.54565
Barbu	fructose_excess	0.0704014	0.572749
Barbu	glucose	0.0817421	6.72247
Barbu	glutarate	0.00255429	0.0650668
Barbu	glycerol	0.0221997	0.682262
Barbu	lactate	0.171462	2.82069
Barbu	malate	0.381592	6.23215
Barbu	maltose	0.85331	36.1689
Barbu	mannitol	0.19451	2.61313
Barbu	mannose	0.0272835	1.44167
Barbu	meso_erythritol	0.000531987	0.00640336
Barbu	organic_acids	0.222939	9.73087
Barbu	pyruvate	0.000624999	0.0226675
Barbu	Q	0.242816	4.03034
Barbu	raffinose	0.0509331	7.80535
Barbu	succinate	0.010908	0.177625
Barbu	sugars_polyols_tot	0.898993	61.0886
Barbu	sugars_tot	1.04142	57.7868
Barbu	xylose	0	0
Renan	acetate	0.0221709	0.320974
Renan	alcool_tot	0.0202211	1.11261
Renan	arabinose	0.00181543	0.0451645
Renan	ethanol	0.0202211	1.11261
Renan	fructose	0.141815	5.16234
Renan	fructose_excess	0.0707	0.844797
Renan	glucose	0.0690294	5.25722
Renan	glutarate	0.00249645	0.0612245
Renan	glycerol	0.0224031	0.665099
Renan	lactate	0.152542	2.45432
Renan	malate	0.344126	5.84485
Renan	maltose	0.765012	35.817
Renan	mannitol	0.142263	1.95672
Renan	mannose	0.0342635	1.50146
Renan	meso_erythritol	0.00064914	0.00858798
Renan	organic_acids	0.200648	8.8975
Renan	pyruvate	0.000546011	0.0105568
Renan	Q	0.25114	3.79769
Renan	raffinose	0.0492701	5.65057
Renan	succinate	0.0125211	0.20558
Renan	sugars_polyols_tot	0.778347	56.0642
Renan	sugars_tot	0.888173	53.4338
Renan	xylose	0	0

## Sheet: S7
Table S7 : Analysis of variance testing the effect of the leavening agent, wheat variety and their interaction on sugar, organic acid and alcohol content of bread. Sugars_tot was calculated by the sum of fructose, glucose, maltose, mannose, raffinose, arabinose and xylose. Alcool_tot was ethanol. Organic_acids was calculated by the sum of acetate, glutarate, lactate, malate, pyruvate and succinat…
term	df	sumsq	meansq	statistic	p.value	sugars_name	Signif.	p.value.adjusted	Signif.adjusted
Ferment_name	7	4.55302	0.650432	671.201	1.40692e-28	acetate	***	9.28569e-27	***
Wheat_variety	1	0.061446	0.061446	63.408	1.47134e-08	acetate	***	9.71084e-07	***
Ferment_name:Wheat_variety	7	0.194869	0.0278384	28.7273	6.27766e-11	acetate	***	4.14326e-09	***
Residuals	27	0.0261645	0.000969057	NA	NA	acetate	NA	NA	NA
Ferment_name	7	5.42167	0.774525	8.05447	2.7273e-05	alcool_tot	***	0.00180002	**
Wheat_variety	1	2.67299	2.67299	27.7971	1.46636e-05	alcool_tot	***	0.000967797	***
Ferment_name:Wheat_variety	7	4.64564	0.663663	6.9016	9.58074e-05	alcool_tot	***	0.00632329	**
Residuals	27	2.59634	0.0961608	NA	NA	alcool_tot	NA	NA	NA
Ferment_name	7	0.0934135	0.0133448	1.79432	0.129555	arabinose		1
Wheat_variety	1	0.0345691	0.0345691	4.6481	0.0401604	arabinose	*	1
Ferment_name:Wheat_variety	7	0.0660314	0.00943305	1.26835	0.302585	arabinose		1
Residuals	27	0.200806	0.00743725	NA	NA	arabinose	NA	NA	NA
Ferment_name	7	5.42167	0.774525	8.05447	2.7273e-05	ethanol	***	0.00180002	**
Wheat_variety	1	2.67299	2.67299	27.7971	1.46636e-05	ethanol	***	0.000967797	***
Ferment_name:Wheat_variety	7	4.64564	0.663663	6.9016	9.58074e-05	ethanol	***	0.00632329	**
Residuals	27	2.59634	0.0961608	NA	NA	ethanol	NA	NA	NA
Ferment_name	7	203.766	29.1095	166.761	1.56575e-20	fructose	***	1.03339e-18	***
Wheat_variety	1	2.83793	2.83793	16.2578	0.000406521	fructose	***	0.0268304	*
Ferment_name:Wheat_variety	7	5.35731	0.76533	4.38439	0.00231797	fructose	**	0.152986
Residuals	27	4.71306	0.174558	NA	NA	fructose	NA	NA	NA
Ferment_name	7	36.1877	5.16968	40.7702	9.76106e-13	fructose_excess	***	6.4423e-11	***
Wheat_variety	1	0.557803	0.557803	4.39906	0.0454571	fructose_excess	*	1
Ferment_name:Wheat_variety	7	1.64426	0.234894	1.85247	0.11773	fructose_excess		1
Residuals	27	3.42361	0.1268	NA	NA	fructose_excess	NA	NA	NA
Ferment_name	7	31.3505	4.47865	15.7664	4.769e-08	glucose	***	3.14754e-06	***
Wheat_variety	1	23.8879	23.8879	84.0936	8.80273e-10	glucose	***	5.8098e-08	***
Ferment_name:Wheat_variety	7	6.94658	0.992368	3.49348	0.00851921	glucose	**	0.562268
Residuals	27	7.66971	0.284063	NA	NA	glucose	NA	NA	NA
Ferment_name	7	0.0124694	0.00178135	3.61411	0.00710165	glutarate	**	0.468709
Wheat_variety	1	0.00021178	0.00021178	0.429671	0.517697	glutarate		1
Ferment_name:Wheat_variety	7	0.0266656	0.00380937	7.72868	3.84707e-05	glutarate	***	0.00253907	**
Residuals	27	0.013308	0.000492888	NA	NA	glutarate	NA	NA	NA
Ferment_name	7	2.75534	0.39362	11.5318	1.08311e-06	glycerol	***	7.14854e-05	***
Wheat_variety	1	0.00464313	0.00464313	0.136029	0.715137	glycerol		1
Ferment_name:Wheat_variety	7	0.421206	0.0601722	1.76286	0.13643	glycerol		1
Residuals	27	0.921599	0.0341333	NA	NA	glycerol	NA	NA	NA
Ferment_name	7	212.406	30.3438	251.709	6.81564e-23	lactate	***	4.49832e-21	***
Wheat_variety	1	0.660548	0.660548	5.47941	0.0268772	lactate	*	1
Ferment_name:Wheat_variety	7	0.913116	0.130445	1.08207	0.401691	lactate		1
Residuals	27	3.25488	0.120551	NA	NA	lactate	NA	NA	NA
Ferment_name	7	1067.31	152.473	619.155	4.15132e-28	malate	***	2.73987e-26	***
Wheat_variety	1	4.87138	4.87138	19.7814	0.000134273	malate	***	0.00886203	**
Ferment_name:Wheat_variety	7	5.26813	0.752591	3.05608	0.0167268	malate	*	1
Residuals	27	6.64902	0.24626	NA	NA	malate	NA	NA	NA
Ferment_name	7	5184.24	740.606	135.624	2.34909e-19	maltose	***	1.5504e-17	***
Wheat_variety	1	9.97497	9.97497	1.82667	0.187737	maltose		1
Ferment_name:Wheat_variety	7	42.7864	6.11234	1.11932	0.380023	maltose		1
Residuals	27	147.44	5.46074	NA	NA	maltose	NA	NA	NA
Ferment_name	7	226.084	32.2977	241.402	1.18636e-22	mannitol	***	7.83e-21	***
Wheat_variety	1	3.26868	3.26868	24.431	3.55195e-05	mannitol	***	0.00234428	**
Ferment_name:Wheat_variety	7	7.51504	1.07358	8.02421	2.81489e-05	mannitol	***	0.00185783	**
Residuals	27	3.61239	0.133792	NA	NA	mannitol	NA	NA	NA
Ferment_name	7	6.95554	0.993649	81.2594	1.77085e-16	mannose	***	1.16876e-14	***
Wheat_variety	1	0.0166296	0.0166296	1.35995	0.253744	mannose		1
Ferment_name:Wheat_variety	7	0.721737	0.103105	8.43182	1.84975e-05	mannose	***	0.00122084	**
Residuals	27	0.330159	0.0122281	NA	NA	mannose	NA	NA	NA
Ferment_name	7	0.00252045	0.000360064	43.6332	4.27212e-13	meso_erythritol	***	2.8196e-11	***
Wheat_variety	1	3.3163e-05	3.3163e-05	4.01875	0.0551196	meso_erythritol	.	1
Ferment_name:Wheat_variety	7	0.000203322	2.9046e-05	3.51986	0.00818556	meso_erythritol	**	0.540247
Residuals	27	0.000222805	8.25206e-06	NA	NA	meso_erythritol	NA	NA	NA
Ferment_name	7	352.671	50.3816	142.005	1.2879e-19	organic_acids	***	8.50014e-18	***
Wheat_variety	1	10.6305	10.6305	29.9629	8.55118e-06	organic_acids	***	0.000564378	***
Ferment_name:Wheat_variety	7	3.36903	0.48129	1.35656	0.263448	organic_acids		1
Residuals	27	9.57927	0.354788	NA	NA	organic_acids	NA	NA	NA
Ferment_name	7	0.00161276	0.000230394	6.61546	0.000133217	pyruvate	***	0.0087923	**
Wheat_variety	1	0.00154086	0.00154086	44.2438	3.87507e-07	pyruvate	***	2.55755e-05	***
Ferment_name:Wheat_variety	7	0.000301493	4.30705e-05	1.23671	0.31781	pyruvate		1
Residuals	27	0.000940319	3.48266e-05	NA	NA	pyruvate	NA	NA	NA
Ferment_name	7	484.558	69.2226	147.077	8.13578e-20	Q	***	5.36962e-18	***
Wheat_variety	1	0.0539102	0.0539102	0.114543	0.737648	Q		1
Ferment_name:Wheat_variety	7	6.77292	0.967559	2.05577	0.0842089	Q	.	1
Residuals	27	12.7077	0.470656	NA	NA	Q	NA	NA	NA
Ferment_name	7	17.6745	2.52493	31.5274	2.11364e-11	raffinose	***	1.395e-09	***
Wheat_variety	1	48.4892	48.4892	605.458	5.01797e-20	raffinose	***	3.31186e-18	***
Ferment_name:Wheat_variety	7	2.21536	0.31648	3.95172	0.00430837	raffinose	**	0.284353
Residuals	27	2.16234	0.0800867	NA	NA	raffinose	NA	NA	NA
Ferment_name	7	1.12743	0.161061	346.014	9.91287e-25	succinate	***	6.54249e-23	***
Wheat_variety	1	0.00373466	0.00373466	8.02335	0.00862556	succinate	**	0.569287
Ferment_name:Wheat_variety	7	0.00797513	0.0011393	2.44762	0.0442856	succinate	*	1
Residuals	27	0.0125678	0.000465475	NA	NA	succinate	NA	NA	NA
Ferment_name	7	5350.06	764.294	80.1513	2.11045e-16	sugars_polyols_tot	***	1.3929e-14	***
Wheat_variety	1	346.748	346.748	36.3634	1.95385e-06	sugars_polyols_tot	***	0.000128954	***
Ferment_name:Wheat_variety	7	103.191	14.7415	1.54594	0.194447	sugars_polyols_tot		1
Residuals	27	257.462	9.53564	NA	NA	sugars_polyols_tot	NA	NA	NA
Ferment_name	7	7147.46	1021.07	97.1418	1.78889e-17	sugars_tot	***	1.18067e-15	***
Wheat_variety	1	280.591	280.591	26.6948	1.94643e-05	sugars_tot	***	0.00128465	**
Ferment_name:Wheat_variety	7	152.539	21.7913	2.07318	0.0818274	sugars_tot	.	1
Residuals	27	283.799	10.5111	NA	NA	sugars_tot	NA	NA	NA

## Sheet: S8
Table S8 : Total protein mean content (Kjeldahl) in mg ms per g of bread, Non digested protein mean proportion (Non_digested) in % of total proteins and proteins fractions mean proportions (SDS_soluble, DTE _extract and Non_extracted) in % of total proteins according to the eight leavening agents.
Ferment_name	Proteins_type	esm	mean
Bioreal	DTE_extract	1.06359	76.8965
CRA	DTE_extract	1.44982	60.7099
CRAxHIR	DTE_extract	1.34966	67.0997
EDI	DTE_extract	1.38371	69.7399
HIR	DTE_extract	0.681337	73.4873
Inst	DTE_extract	2.12214	70.8733
STE	DTE_extract	0.825673	61.8685
STExHIR	DTE_extract	2.28099	64.1575
Bioreal	Kjeldahl	0.166829	9.54375
CRA	Kjeldahl	0.0875114	9.86306
CRAxHIR	Kjeldahl	0.0943989	9.60857
EDI	Kjeldahl	0.0891876	9.33128
HIR	Kjeldahl	0.101024	9.42251
Inst	Kjeldahl	0.154253	9.65208
STE	Kjeldahl	0.123291	9.74971
STExHIR	Kjeldahl	0.135687	9.68517
Bioreal	Non_digested	1.72806	72.6115
CRA	Non_digested	0.946998	73.0232
CRAxHIR	Non_digested	1.70247	74.8599
EDI	Non_digested	2.19934	74.8232
HIR	Non_digested	2.475	72.6961
Inst	Non_digested	0.429766	72.575
STE	Non_digested	1.50119	74.887
STExHIR	Non_digested	1.44391	69.8337
Bioreal	Non_extracted	0.861107	5.73808
CRA	Non_extracted	1.30858	5.10324
CRAxHIR	Non_extracted	1.62211	6.92015
EDI	Non_extracted	0.993746	7.26216
HIR	Non_extracted	0.929847	8.9374
Inst	Non_extracted	2.41271	11.6134
STE	Non_extracted	0.859865	7.19198
STExHIR	Non_extracted	2.20132	11.6029
Bioreal	SDS_soluble	0.290123	17.3654
CRA	SDS_soluble	1.63596	34.1869
CRAxHIR	SDS_soluble	0.458699	25.9801
EDI	SDS_soluble	0.942619	22.998
HIR	SDS_soluble	0.403664	17.5753
Inst	SDS_soluble	0.396238	17.5134
STE	SDS_soluble	0.497515	30.9395
STExHIR	SDS_soluble	0.92556	24.4442

## Sheet: S9
Table S9 : Total protein mean content (Kjeldahl) in mg ms per g of bread, Non digested protein mean proportion (Non_digested) in % of total proteins and proteins fractions mean proportions (SDS_soluble, DTE _extract and Non_extracted) in % of total proteins according to the two wheat varieties.
Wheat_variety	Proteins_type	myesm	mymean
Barbu	SDS_soluble	1.53827	24.5741
Barbu	DTE_extract	1.47962	67.7415
Barbu	Non_extracted	0.762464	7.68442
Renan	SDS_soluble	1.2932	22.9335
Renan	DTE_extract	1.23967	68.9167
Renan	Non_extracted	0.835775	8.18692
Barbu	Non_digested	0.781282	74.0979
Renan	Non_digested	0.783223	72.378
Barbu	kjeldahl	0.0368603	9.30885
Renan	kjeldahl	0.0626756	9.89793

## Sheet: S10
Table S10 : Analysis of variance testing the effect of the leavening agent, wheat variety and their interaction on total protein mean content (Kjeldahl) in mg ms per g of bread, Non digested protein mean proportion (Non_digested) in % of total proteins and proteins fractions mean proportions (SDS_soluble, DTE _extract and Non_extracted) in % of total proteins.
term	sumsq	meansq	NumDF	DenDF	statistic	Proteins_type	p.value.adjusted	Signif.adjusted
Ferment_name	3.70806	0.529723	7	116	3.46832	Kjeldahl	0.00207459	**
Wheat_variety	10.5827	10.5827	1	116	69.2891	Kjeldahl	1.90402e-13	***
Ferment_name:Wheat_variety	0.912257	0.130322	7	116	0.853276	Kjeldahl	0.545782
Ferment_name	3972.56	567.508	7	112.615	27.245	DTE_extract	1.46292e-21	***
Wheat_variety	48.834	48.834	1	114.286	2.34443	DTE_extract	0.128495
Ferment_name:Wheat_variety	422.052	60.2931	7	114.286	2.89456	DTE_extract	0.00802229	**
Ferment_name	684.572	97.7959	7	112.913	4.16884	Non_extracted	0.000407145	***
Wheat_variety	2.21063	2.21063	1	114.38	0.0942348	Non_extracted	0.759419
Ferment_name:Wheat_variety	464.744	66.3921	7	114.38	2.83016	Non_extracted	0.00931336	**
Ferment_name	5074.87	724.981	7	114.016	267.374	SDS_soluble	1.24416e-67	***
Wheat_variety	67.0064	67.0064	1	113.822	24.712	SDS_soluble	2.37208e-06	***
Ferment_name:Wheat_variety	156.761	22.3944	7	113.822	8.25908	SDS_soluble	4.00955e-08	***
Ferment_name	95.3031	13.6147	7		2.07612	Non_digested	0.0800547	.
Wheat_variety	32.5394	32.5394	1		4.96195	Non_digested	0.0341244	*
Ferment_name:Wheat_variety	260.793	37.2561	7		5.68121	Non_digested	0.000370696	***
Residuals	183.618	6.55777	28		NA	Non_digested	NA	NA

[truncated: 3 more sheets: S11, S12, S13]
